# Supplementary material for: The Association between COVID-19 Pandemic and the Quality of Life of Medical Students in Silesian Voivodeship, Poland
Source: Int J Environ Res Public Health. 2022 Sep 20;19(19):11888. doi: 10.3390/ijerph191911888 (PMC9565595; doi:10.3390/ijerph191911888)
Supplement: Supplementary file 1 [file ijerph-19-11888-s001.zip]

Archive with 1 entries (1 files):
- ijerph-1900719-supplementary.pdf
